# Supplementary material for: Sociodemographic and Medical Determinants of Quality of Life in Long-Term Childhood Acute Lymphoblastic Leukemia Survivors Enrolled in EORTC CLG Studies
Source: Cancers (Basel). 2021 Dec 29;14(1):152. doi: 10.3390/cancers14010152 (PMC8750449; doi:10.3390/cancers14010152)
Supplement: Supplementary file 1 [file cancers-14-00152-s001.zip]

Archive with 1 entries (1 files):
- cancers-1493413-supplementary.pdf
